# Supplementary material for: Molecular and Microscopic Challenges in Detecting Plasmodium cynomolgi Co-Infections with Plasmodium vivax: A Case Report
Source: Pathogens. 2025 Jun 30;14(7):651. doi: 10.3390/pathogens14070651 (PMC12300013; doi:10.3390/pathogens14070651)
Supplement: Supplementary file 1 [file pathogens-14-00651-s001.zip]

Archive with 1 entries (1 files):
- pathogens-3576513-supplementary.pdf
